# Supplementary material for: Two herpesviral noncoding PAN RNAs are functionally homologous but do not associate with common chromatin loci
Source: PLoS Pathog. 2018 Nov 1;14(11):e1007389. doi: 10.1371/journal.ppat.1007389 (PMC6233925; doi:10.1371/journal.ppat.1007389)
Supplement: S1 Appendix — (XLSX) [file ppat.1007389.s001.xlsx]

## Sheet: KSHV PAN RNA CHART
Appendix S1. PAN RNA CHART peak coordinates
KSHV PAN RNA CHART Peaks
Chromosome	Start	Stop	Timepoint with maximum enrichment of peak	Notes
chr1	1108072	1108194	24 h
chr1	1382191	1382771	16 h
chr1	1795163	1795500	16 h
chr1	3691991	3692187	16 h
chr1	4810433	4810521	16 h
chr1	5868812	5869230	16 h
chr1	6033189	6033542	16 h
chr1	9500759	9500912	48 h
chr1	15788982	15789317	16 h
chr1	20068948	20069221	16 h
chr1	21019045	21019297	16 h
chr1	25900581	25900593	16 h
chr1	28579433	28579684	16 h
chr1	28702481	28702552	24 h
chr1	28736120	28736179	16 h
chr1	28806578	28806813	16 h
chr1	30747729	30748136	16 h
chr1	33121706	33121795	16 h
chr1	37572721	37572795	16 h
chr1	39039677	39040014	16 h
chr1	41527069	41528399	16 h
chr1	47388529	47388967	16 h
chr1	47470390	47470540	48 h
chr1	56126930	56127277	16 h
chr1	56962513	56962751	24 h
chr1	66172243	66172560	16 h
chr1	93591997	93592222	16 h
chr1	95865526	95865765	16 h
chr1	99663496	99663900	16 h
chr1	107512683	107512751	24 h
chr1	108353238	108353409	16 h
chr1	112905731	112906304	16 h
chr1	113068303	113068642	16 h
chr1	115717742	115717977	16 h
chr1	115999977	116000159	16 h
chr1	116913486	116913758	16 h
chr1	117299145	117299523	16 h
chr1	117856132	117856257	16 h
chr1	144103522	144104521	16 h
chr1	145802815	145803196	16 h
chr1	145878932	145879054	24 h
chr1	147850735	147850934	16 h
chr1	150586517	150586689	16 h
chr1	153422736	153422774	16 h
chr1	153545460	153545840	16 h
chr1	153613257	153613774	24 h
chr1	154550430	154550559	16 h
chr1	154998262	154998393	16 h
chr1	155173591	155173763	16 h
chr1	155734573	155734853	24 h
chr1	156100725	156100804	24 h
chr1	156463796	156466279	16 h
chr1	156529030	156529506	16 h
chr1	156627337	156627491	16 h
chr1	156863608	156864557	16 h
chr1	158538317	158538474	16 h
chr1	159864408	159864515	16 h
chr1	160078776	160078777	16 h
chr1	160158009	160158042	16 h
chr1	160645702	160646334	16 h
chr1	162497617	162497659	16 h
chr1	164837031	164837065	48 h
chr1	169032608	169032940	16 h
chr1	170787256	170787578	16 h
chr1	171100741	171100942	16 h
chr1	173045149	173045357	16 h
chr1	177351576	177352280	16 h
chr1	177576917	177577089	24 h
chr1	178591466	178591638	24 h
chr1	180682725	180682901	16 h
chr1	181426297	181427116	16 h
chr1	181680962	181681033	24 h
chr1	181751873	181752062	16 h
chr1	182640026	182640109	48 h
chr1	183149204	183150171	16 h
chr1	187825727	187825763	48 h
chr1	189007104	189007287	16 h
chr1	190625700	190625932	16 h
chr1	192998312	192998743	48 h
chr1	200978589	200978723	16 h
chr1	201529477	201529540	16 h
chr1	202275060	202275224	48 h	KSHV CHART peak 1
chr1	202615593	202615837	16 h
chr1	204518488	204518500	24 h
chr1	205476526	205477093	16 h
chr1	206834511	206834612	16 h
chr1	208121657	208121948	16 h
chr1	208527691	208527942	48 h
chr1	209465758	209466139	16 h
chr1	210175379	210175404	16 h
chr1	210373407	210373800	16 h
chr1	212512746	212512860	48 h
chr1	213488763	213489034	16 h
chr1	220061601	220061919	24 h
chr1	221989114	221989379	16 h
chr1	222047318	222047504	24 h
chr1	223143246	223143469	24 h
chr1	225978738	225979016	16 h
chr1	228673959	228674034	48 h
chr1	233147544	233147552	16 h
chr1	234611497	234612361	16 h
chr1	238099577	238099734	16 h
chr1	240175245	240175259	16 h
chr1_KI270712v1_random	56196	56612	24 h
chr1_KI270712v1_random	58100	58438	16 h
chr10	1444222	1445011	16 h
chr10	6460718	6461316	16 h
chr10	6864802	6864839	16 h
chr10	8054031	8054203	16 h
chr10	11365173	11365389	48 h
chr10	13149773	13150042	16 h
chr10	22791838	22791886	16 h
chr10	29816169	29816812	48 h
chr10	30773207	30773737	16 h
chr10	41883380	41889368	24 h
chr10	41910624	41910671	16 h
chr10	47186203	47186433	48 h
chr10	48225793	48226092	16 h
chr10	50964955	50964963	48 h
chr10	59308244	59308634	16 h
chr10	60770398	60770661	16 h
chr10	61902597	61902772	16 h
chr10	63205384	63205673	24 h
chr10	70719104	70719268	16 h
chr10	70924755	70924877	24 h
chr10	73230096	73230192	24 h
chr10	77471034	77472209	16 h
chr10	80648423	80648721	16 h
chr10	92493835	92494007	16 h
chr10	96314068	96314343	48 h
chr10	96902883	96903059	16 h
chr10	98025484	98025666	16 h
chr10	100734708	100734959	48 h
chr10	103615394	103615842	16 h
chr10	111970800	111971048	16 h
chr10	112194966	112195169	48 h
chr10	118938285	118938482	16 h
chr10	123919280	123919386	16 h
chr10	124741221	124741421	16 h
chr10	130207194	130207681	16 h
chr10	133177731	133177910	16 h
chr11	725191	725337	16 h
chr11	1171148	1171298	24 h
chr11	1861532	1861959	16 h
chr11	2627196	2627709	16 h
chr11	3882481	3882672	16 h
chr11	4641614	4641851	24 h
chr11	7482085	7482433	16 h
chr11	10527081	10527322	48 h
chr11	10599868	10600217	16 h
chr11	11734047	11734324	16 h
chr11	19887967	19888300	16 h
chr11	31734879	31735090	24 h
chr11	57110838	57111015	48 h
chr11	65644583	65645355	48 h
chr11	66425564	66425715	48 h
chr11	66717297	66717546	48 h
chr11	67287963	67288159	16 h
chr11	67668742	67669986	16 h
chr11	68311305	68311579	24 h
chr11	68816675	68816950	16 h
chr11	69279062	69280097	16 h
chr11	70119866	70120259	48 h
chr11	71362024	71363256	16 h
chr11	71387405	71388267	16 h
chr11	71393416	71393604	16 h
chr11	71414292	71414491	24 h
chr11	73030847	73031129	24 h
chr11	74832432	74832482	16 h
chr11	75407862	75408128	16 h
chr11	92695360	92695544	16 h
chr11	93816337	93817001	24 h
chr11	95462442	95462614	24 h
chr11	96343368	96343618	16 h
chr11	96784419	96784739	16 h
chr11	108125255	108125347	24 h
chr11	112261468	112261482	16 h
chr11	112644948	112645130	48 h
chr11	113257842	113257941	48 h
chr11	116188920	116189109	48 h
chr11	117160699	117161059	16 h
chr11	119921814	119922262	16 h
chr11	120188447	120188661	48 h
chr11	121428956	121429074	16 h
chr11	123425746	123425874	16 h
chr11	125382194	125382364	48 h
chr11	132853695	132854087	16 h
chr11	133029063	133029536	16 h
chr12	1605179	1605563	16 h
chr12	2210974	2211080	16 h
chr12	2369829	2369962	16 h
chr12	2849651	2849846	24 h
chr12	3679711	3679891	16 h
chr12	6607842	6608097	16 h
chr12	6944046	6945176	16 h
chr12	10131240	10131548	16 h
chr12	12465082	12465254	16 h
chr12	13487002	13487163	16 h
chr12	30709728	30709795	16 h
chr12	38923043	38923273	16 h
chr12	43847495	43847688	16 h
chr12	49482056	49482194	48 h
chr12	56116469	56116864	16 h
chr12	56223513	56223748	16 h
chr12	56813924	56814105	16 h
chr12	63799438	63799518	24 h
chr12	63888495	63888682	16 h
chr12	69321204	69321362	16 h
chr12	80183773	80184095	16 h
chr12	91244054	91244232	16 h
chr12	91951653	91951796	48 h
chr12	96979735	96980185	16 h
chr12	99802209	99802366	16 h
chr12	105635508	105636159	48 h
chr12	107497083	107497665	16 h
chr12	111056837	111057433	16 h
chr12	111195756	111195841	24 h
chr12	113059088	113059432	16 h
chr12	116263093	116263269	16 h
chr12	117312842	117313002	16 h
chr12	117882182	117883123	16 h
chr12	119075308	119076111	16 h
chr12	119129946	119130416	16 h
chr12	119802039	119802121	16 h
chr12	120743531	120743733	16 h
chr12	123278257	123278635	16 h
chr12	124676806	124676929	16 h
chr12	124914583	124914881	24 h
chr12	126559141	126559479	16 h
chr12	129747450	129747748	16 h
chr12	130956787	130957471	16 h
chr12	131404967	131405193	48 h
chr12	132166220	132167203	16 h
chr12	132222852	132223161	16 h
chr12	132267865	132268131	24 h
chr13	20129788	20131035	16 h
chr13	20993999	20994080	48 h
chr13	27338512	27338642	16 h
chr13	36739357	36739422	48 h
chr13	37542088	37542669	16 h
chr13	52693448	52693722	16 h
chr13	57435239	57435486	16 h
chr13	68866809	68866903	48 h
chr13	69831946	69832408	16 h
chr13	70802134	70802244	24 h
chr13	73760571	73760694	16 h
chr13	79475817	79476131	16 h
chr13	80390678	80390816	16 h
chr13	96703464	96703530	16 h
chr13	97300028	97300047	48 h
chr13	99847139	99847279	16 h
chr13	110706458	110707048	16 h
chr13	111043972	111044565	16 h
chr13	113521420	113521561	16 h
chr13	113850771	113850993	16 h
chr14	51290369	51290463	16 h
chr14	55383833	55383865	48 h
chr14	56814784	56814970	16 h
chr14	65845498	65845704	16 h
chr14	70958555	70958559	16 h
chr14	74389530	74389734	24 h
chr14	85649256	85649460	16 h
chr14	95419656	95420087	16 h
chr14	95558205	95558377	16 h
chr14	99680920	99680990	16 h
chr14	102657196	102657383	16 h
chr14	104215199	104215380	24 h
chr14	105485570	105485791	24 h
chr14	105527541	105527799	16 h
chr15	20340335	20342172	24 h
chr15	23757810	23757848	16 h
chr15	39586047	39586380	24 h
chr15	39942600	39942791	48 h
chr15	40050512	40050988	16 h
chr15	42495774	42495941	16 h
chr15	51431001	51431095	24 h
chr15	53875484	53875780	16 h
chr15	54406640	54406772	16 h
chr15	57732351	57732523	16 h
chr15	60135178	60135384	16 h
chr15	64856235	64856526	24 h
chr15	65327956	65328135	16 h
chr15	65435917	65436334	16 h
chr15	67091204	67091224	24 h
chr15	67971411	67971584	16 h
chr15	70302476	70303173	16 h
chr15	73576079	73576241	16 h
chr15	75016461	75016571	24 h
chr15	75017873	75017987	48 h
chr15	75705969	75706448	24 h
chr15	75793070	75793325	16 h
chr15	76221325	76221522	16 h
chr15	77047979	77048099	16 h
chr15	77623785	77624319	16 h
chr15	78118680	78118953	24 h
chr15	78659650	78659814	24 h
chr15	80032068	80032363	16 h
chr15	80615417	80615545	16 h
chr15	81175422	81175875	16 h
chr15	82698293	82698487	24 h
chr15	82927014	82927171	16 h
chr15	89412334	89412536	16 h
chr15	90500078	90500236	16 h
chr15	91870386	91870621	16 h
chr15	93843085	93843131	16 h
chr15	98437738	98438065	24 h
chr15	100786057	100786572	24 h
chr16	2420489	2420661	16 h
chr16	4226880	4227456	16 h
chr16	6692771	6693626	16 h
chr16	7268688	7268815	16 h
chr16	19984726	19984991	48 h
chr16	30729257	30729429	16 h
chr16	53506015	53506210	16 h
chr16	64137949	64137964	16 h
chr16	68778353	68778599	16 h
chr16	78170538	78170768	16 h
chr16	82230144	82230299	24 h
chr16	85387754	85388709	16 h
chr16	86074170	86074422	48 h
chr16	86389001	86389199	48 h
chr16	86622245	86622453	48 h
chr16	87213349	87213956	16 h
chr16	89476260	89476484	48 h
chr16_KI270728v1_random	1791487	1791648	24 h
chr17	1546187	1546418	16 h
chr17	2152452	2152647	24 h
chr17	4874577	4874785	48 h
chr17	10846441	10847224	16 h
chr17	11730707	11731223	16 h
chr17	14395261	14395711	16 h
chr17	16416851	16417122	16 h
chr17	40547211	40547451	16 h
chr17	40709340	40709500	16 h
chr17	42221774	42222253	16 h
chr17	43360754	43361473	16 h
chr17	47120740	47121088	16 h
chr17	57118304	57118812	48 h
chr17	57806592	57806912	24 h
chr17	57848063	57848336	24 h
chr17	58808015	58808194	16 h
chr17	59900105	59900294	24 h
chr17	60798794	60799331	16 h
chr17	63999705	64000227	16 h
chr17	65055023	65055199	16 h
chr17	66098055	66098222	16 h
chr17	66882542	66883069	16 h
chr17	66906600	66906813	16 h
chr17	68321672	68321884	24 h
chr17	68511014	68511193	16 h
chr17	71468228	71468340	16 h
chr17	71985729	71985920	48 h
chr17	72188485	72189866	16 h
chr17	72221800	72221867	16 h
chr17	72314577	72314752	16 h
chr17	73432510	73432601	48 h
chr17	75908387	75908551	48 h
chr17	77765383	77765479	16 h
chr17	78134183	78134482	16 h
chr17	78170022	78170218	48 h
chr17	78735696	78735946	16 h
chr17	79192338	79192660	16 h
chr17	79498596	79499478	16 h
chr17	79917807	79918144	16 h
chr17	80980625	80980697	16 h
chr17	81296733	81296903	16 h
chr17	81609824	81609989	16 h
chr17	82381420	82381831	16 h
chr17	82609700	82610094	16 h
chr17_KI270729v1_random	2447	3580	24 h
chr17_KI270729v1_random	5616	5826	48 h
chr18	8395803	8396075	48 h
chr18	39819904	39820198	48 h
chr18	41719735	41719908	16 h
chr18	42789492	42789810	16 h
chr18	47100831	47100929	16 h
chr18	48846488	48846810	16 h
chr18	52256513	52256594	16 h
chr18	74616994	74617232	16 h
chr19	1440525	1440765	16 h
chr19	1524803	1525170	16 h
chr19	1610598	1611226	16 h
chr19	1694111	1694298	24 h
chr19	2157708	2157885	16 h
chr19	2440421	2440886	16 h
chr19	2620940	2621244	16 h
chr19	2715353	2716138	24 h
chr19	3231307	3232184	16 h
chr19	3605126	3606058	16 h
chr19	3830634	3830989	24 h
chr19	4183384	4183510	24 h
chr19	4934511	4934566	48 h
chr19	5369316	5369729	16 h
chr19	5681448	5681654	16 h
chr19	6025059	6025155	16 h
chr19	6040745	6040918	16 h
chr19	6090325	6090524	24 h
chr19	6132140	6133666	16 h
chr19	6517269	6518212	16 h
chr19	6532177	6532700	16 h
chr19	6623147	6623284	48 h
chr19	7231511	7231788	16 h
chr19	7330976	7331967	16 h
chr19	7594200	7595369	16 h
chr19	8485091	8485279	16 h
chr19	8767923	8768183	24 h
chr19	8910794	8911387	16 h
chr19	9783845	9784090	16 h
chr19	10008958	10010095	48 h
chr19	10422059	10422140	16 h
chr19	10760344	10760822	16 h
chr19	13595112	13595407	16 h
chr19	13740960	13740986	24 h
chr19	13934501	13935209	16 h
chr19	14978070	14978701	16 h
chr19	15507529	15507602	16 h
chr19	16036752	16037493	48 h
chr19	16815018	16815108	16 h
chr19	16836649	16836757	48 h
chr19	35174012	35174117	16 h
chr19	36213726	36214284	16 h
chr19	37293840	37293993	16 h
chr19	37371617	37371905	16 h
chr19	38648690	38649000	16 h
chr19	38737737	38737950	48 h	KSHV CHART peak 2
chr19	39298728	39298920	16 h
chr19	39410873	39411281	16 h
chr19	41240485	41241087	16 h
chr19	41792913	41793073	16 h
chr19	42283150	42283668	16 h
chr19	49182055	49182365	16 h
chr19	50896853	50896939	48 h
chr19	58488300	58488595	16 h
chr2	962595	962661	24 h
chr2	4443207	4443429	16 h
chr2	9652369	9652604	16 h
chr2	11138455	11138705	16 h
chr2	11142920	11143095	16 h
chr2	11483422	11483733	16 h
chr2	14746393	14747780	16 h
chr2	16656025	16656359	16 h
chr2	16745960	16746343	16 h
chr2	18159089	18159428	16 h
chr2	20633969	20634384	48 h
chr2	20649769	20650038	24 h
chr2	21806480	21806616	48 h
chr2	22722783	22722933	24 h
chr2	26978692	26978923	16 h
chr2	29539180	29539257	16 h
chr2	31244337	31244619	16 h
chr2	32058517	32058690	16 h
chr2	35316884	35317056	16 h
chr2	40614857	40615029	16 h
chr2	42969570	42969607	16 h
chr2	43752672	43753016	16 h
chr2	46942191	46942682	16 h
chr2	48715997	48716217	16 h
chr2	53122970	53123287	16 h
chr2	53788907	53789188	24 h
chr2	54571045	54571245	24 h
chr2	59927970	59928134	16 h
chr2	61196725	61196881	24 h
chr2	62420804	62420952	16 h
chr2	64917990	64918151	24 h
chr2	64938620	64938992	16 h
chr2	65068294	65068482	16 h
chr2	66291550	66291684	16 h
chr2	66585783	66585984	16 h
chr2	69383113	69383275	16 h
chr2	69552800	69552943	16 h
chr2	70168686	70169221	16 h
chr2	70788107	70788219	16 h
chr2	71117141	71117954	16 h
chr2	71186186	71186367	24 h
chr2	71577145	71577742	16 h
chr2	74017276	74017291	16 h
chr2	76115443	76115652	16 h
chr2	77485292	77485429	24 h
chr2	84616473	84616687	24 h
chr2	85338612	85338894	24 h
chr2	85405654	85405797	16 h
chr2	86034516	86034680	16 h
chr2	86327456	86327648	16 h
chr2	86352176	86352352	16 h
chr2	86364935	86365217	16 h
chr2	86381959	86382169	16 h
chr2	86459786	86459791	16 h
chr2	98379467	98379677	16 h
chr2	99687166	99687324	16 h
chr2	99820120	99820246	16 h
chr2	100240877	100241043	16 h
chr2	102826918	102827129	16 h
chr2	103445376	103445540	48 h
chr2	104878787	104879208	16 h
chr2	105875725	105876003	16 h
chr2	110804335	110804911	16 h
chr2	112636099	112636234	16 h
chr2	114038995	114039016	24 h
chr2	117531191	117531380	16 h
chr2	120277483	120278154	16 h
chr2	120354604	120354950	16 h
chr2	121073445	121073749	16 h
chr2	132822544	132822618	48 h
chr2	133780578	133781532	16 h
chr2	135090189	135090249	16 h
chr2	135410761	135410932	16 h
chr2	145089856	145090026	16 h
chr2	153522677	153522982	16 h
chr2	160126471	160126734	16 h
chr2	169374400	169374664	24 h
chr2	169741165	169741306	48 h
chr2	173908036	173908091	16 h
chr2	179817918	179817930	48 h
chr2	181398727	181398745	48 h
chr2	182019277	182019352	24 h
chr2	190234466	190234679	16 h
chr2	193912111	193912272	16 h
chr2	196461005	196461355	24 h
chr2	200726251	200726468	16 h
chr2	202152693	202152772	16 h
chr2	214291858	214292331	16 h
chr2	215283507	215283551	16 h
chr2	217832805	217832982	16 h
chr2	218082723	218082959	16 h
chr2	219214509	219214731	48 h
chr2	219535379	219535638	16 h
chr2	220042269	220042561	16 h
chr2	228611204	228611345	16 h
chr2	228617326	228617392	48 h
chr2	234179741	234179792	24 h
chr2	235111073	235111223	24 h
chr2	238206791	238206981	16 h
chr2	239084591	239085030	16 h
chr2	241095928	241096165	16 h
chr20	4179343	4179517	16 h
chr20	15555533	15555642	16 h
chr20	20651278	20651520	16 h
chr20	20691081	20691577	16 h
chr20	23291354	23291467	16 h
chr20	25065552	25065976	16 h
chr20	30595574	30596035	16 h
chr20	30601990	30602509	16 h
chr20	31054726	31055530	16 h
chr20	31060267	31060574	16 h
chr20	31066938	31067895	24 h
chr20	31074998	31075789	16 h
chr20	33025368	33025518	16 h
chr20	33103783	33103913	16 h
chr20	33824900	33825222	16 h
chr20	35724463	35724497	48 h
chr20	37053156	37053367	24 h
chr20	41326203	41326308	16 h
chr20	43967146	43967547	16 h
chr20	61839316	61839893	16 h
chr21	7952402	7953084	16 h
chr21	9246354	9247124	16 h
chr21	10730325	10730580	16 h	RRV
chr21	17857598	17858226	16 h
chr21	21016606	21016777	16 h
chr21	34632504	34632625	24 h
chr21	34639911	34639972	16 h
chr21	41337619	41337965	16 h
chr21	42026585	42026722	24 h
chr21	44866116	44866666	16 h
chr21	45156184	45156514	16 h
chr21	46140049	46140889	16 h
chr22	19014385	19014662	16 h
chr22	19448256	19448410	24 h
chr22	19942118	19942247	16 h
chr22	24708809	24709216	48 h
chr22	26675003	26675114	16 h
chr22	28462190	28462447	16 h
chr22	29204886	29205066	16 h
chr22	29750754	29751141	16 h
chr22	35533388	35534119	16 h
chr22	38488476	38488488	16 h
chr22	40527100	40527275	16 h
chr22	44213297	44214127	16 h
chr22	44322759	44323119	16 h
chr22	44636734	44636925	48 h
chr22	45171722	45172064	16 h
chr22	45223534	45223698	24 h
chr22	47302631	47302898	16 h
chr22	49476811	49478167	16 h
chr22	49595407	49595997	16 h
chr22_KI270733v1_random	141481	142095	16 h
chr3	624611	625216	16 h
chr3	755837	756171	16 h
chr3	4987171	4987513	24 h
chr3	6257567	6257885	16 h
chr3	6599371	6599919	16 h
chr3	8324974	8325247	16 h
chr3	8813881	8814045	24 h
chr3	9513792	9513892	24 h
chr3	9820034	9820348	16 h
chr3	11167963	11167974	16 h
chr3	12116450	12116571	16 h
chr3	12493215	12493382	48 h
chr3	12963491	12963591	16 h
chr3	12966648	12966811	16 h
chr3	13024417	13024705	16 h
chr3	13199866	13200285	16 h
chr3	13286593	13287390	16 h
chr3	14598402	14598792	16 h
chr3	14883394	14883587	16 h
chr3	15098147	15098758	16 h
chr3	15744818	15745052	16 h
chr3	16083063	16083235	16 h
chr3	17109485	17109713	24 h
chr3	32082295	32082934	16 h
chr3	32805243	32805399	24 h
chr3	33096046	33096291	16 h
chr3	33175485	33175611	16 h
chr3	33275628	33275751	24 h
chr3	34351997	34352319	24 h
chr3	34427130	34427218	24 h
chr3	38297860	38298004	24 h
chr3	43541812	43541831	48 h
chr3	47963030	47963241	16 h
chr3	48087170	48087621	16 h
chr3	50316540	50316958	16 h
chr3	50352928	50353108	16 h
chr3	50359763	50359947	48 h
chr3	53578025	53578180	48 h
chr3	64103436	64103560	48 h
chr3	71102402	71102501	24 h
chr3	73698833	73698838	16 h
chr3	77566528	77566582	16 h
chr3	83099690	83099987	16 h
chr3	89344710	89345017	24 h
chr3	102251737	102251999	16 h
chr3	108538663	108538754	16 h
chr3	108562949	108563031	16 h
chr3	110419756	110419942	16 h
chr3	112040227	112040385	16 h
chr3	115123017	115123701	16 h
chr3	122980146	122980202	24 h
chr3	128809129	128809350	48 h
chr3	129224804	129225127	16 h
chr3	129515985	129516879	16 h
chr3	131218069	131218392	16 h
chr3	138079663	138079991	16 h
chr3	141426426	141426441	24 h
chr3	148693937	148693981	16 h
chr3	149498817	149499086	16 h
chr3	149540017	149540270	16 h
chr3	152567852	152568064	16 h
chr3	160541806	160541848	16 h
chr3	163632994	163633019	16 h
chr3	164718434	164719161	16 h
chr3	167735917	167736213	16 h
chr3	169700263	169700506	16 h
chr3	171436298	171436396	16 h
chr3	172111862	172111996	16 h
chr3	174124154	174124372	24 h
chr3	181848149	181848614	16 h
chr3	185557053	185557240	16 h
chr3	185993256	185993400	16 h
chr3	188240382	188240563	16 h
chr3	188489145	188489330	16 h
chr3	189409930	189410083	16 h
chr3	194139932	194140228	16 h
chr3	194332631	194332811	16 h
chr3	196099959	196100194	16 h
chr3	197906215	197906658	16 h
chr4	2458129	2458319	48 h
chr4	3203185	3203278	48 h
chr4	3754105	3754748	16 h
chr4	8069736	8070379	16 h
chr4	8686925	8687396	16 h
chr4	17020958	17021130	24 h
chr4	20087055	20087251	48 h
chr4	31067895	31068686	16 h
chr4	49102577	49102849	24 h
chr4	53614005	53614206	16 h
chr4	76210408	76210707	48 h
chr4	77895501	77895663	16 h
chr4	89708508	89708555	48 h
chr4	92513121	92513338	16 h
chr4	108397233	108397389	24 h
chr4	108620651	108620936	16 h
chr4	109159373	109159480	24 h
chr4	112457017	112457136	48 h
chr4	119488989	119489337	24 h
chr4	120372469	120373251	16 h
chr4	128638313	128638578	48 h
chr4	134371921	134371960	16 h
chr4	138975112	138975175	48 h
chr4	139592500	139592893	16 h
chr4	139762343	139762444	16 h
chr4	141114721	141115287	16 h
chr4	150173243	150173339	16 h
chr4	160081577	160081800	16 h
chr4	161746708	161746758	16 h
chr4	163842666	163843353	16 h
chr4	165594917	165595213	16 h
chr4	169493084	169493260	16 h
chr4	176680781	176680919	24 h
chr4	176952636	176952892	16 h
chr4	178205804	178205988	16 h
chr4	179882453	179882482	48 h
chr4	180844404	180844700	16 h
chr4	181431867	181431919	48 h
chr4	182703823	182703995	16 h
chr4	183732293	183732456	16 h
chr4	187248886	187249251	16 h
chr4	189247246	189247401	16 h
chr5	142095	142321	16 h
chr5	1960322	1961304	16 h	RRV and KSHV CHART peak 3
chr5	5849302	5849447	16 h
chr5	6930216	6930225	16 h
chr5	11181788	11181993	16 h
chr5	18838049	18838106	16 h
chr5	40834644	40835171	16 h
chr5	56016323	56016403	16 h
chr5	57259638	57259704	16 h
chr5	57411287	57411357	16 h
chr5	60257240	60257519	24 h
chr5	60525158	60525203	16 h
chr5	66762602	66763227	24 h
chr5	67595729	67595823	16 h
chr5	72327116	72327228	16 h
chr5	78144619	78144780	24 h
chr5	80398203	80398499	16 h
chr5	80540008	80540201	16 h
chr5	80959726	80959914	24 h
chr5	81264267	81264474	24 h
chr5	84247598	84248217	16 h
chr5	87286904	87287619	16 h
chr5	100051712	100051884	16 h
chr5	130834410	130834568	16 h
chr5	138160563	138160893	24 h
chr5	139652587	139653013	16 h
chr5	139964201	139964373	16 h
chr5	142385308	142385324	16 h
chr5	150657496	150657658	16 h
chr5	156736154	156736318	16 h
chr5	169392495	169392673	16 h
chr5	171697561	171697980	16 h
chr5	178945206	178945489	16 h
chr5	179494096	179495087	16 h
chr6	367358	367592	16 h
chr6	16277531	16277712	24 h
chr6	26642415	26642892	16 h
chr6	27190192	27190533	16 h
chr6	28124189	28124439	16 h
chr6	34954775	34954947	16 h
chr6	41453867	41454581	16 h
chr6	41532475	41532647	16 h
chr6	43181047	43181404	16 h
chr6	44240435	44240579	24 h
chr6	44537913	44538128	16 h
chr6	45732244	45732462	48 h
chr6	50730619	50730676	16 h
chr6	57421340	57421513	48 h
chr6	57443380	57443443	48 h
chr6	75042181	75042442	16 h
chr6	75054632	75054792	16 h
chr6	98681387	98681713	16 h
chr6	100089827	100090022	16 h
chr6	100876445	100876539	24 h
chr6	105650409	105650678	16 h
chr6	108782700	108782872	16 h
chr6	108879056	108879395	16 h
chr6	119323084	119323122	16 h
chr6	125261250	125261332	16 h
chr6	134009424	134009619	24 h
chr6	142942590	142942643	16 h
chr6	144748461	144748602	16 h
chr6	152095165	152095265	48 h
chr6	157756395	157757109	16 h
chr6	158053743	158054208	24 h
chr6	158852793	158853387	16 h
chr6	163356698	163357079	16 h
chr6	164138042	164138142	16 h
chr6	168074492	168075186	16 h
chr6	168378738	168378915	16 h
chr7	407953	408559	16 h
chr7	822575	822824	16 h
chr7	1595054	1595210	16 h
chr7	2204260	2204408	48 h
chr7	2717953	2718226	24 h
chr7	2867161	2867333	16 h
chr7	4011343	4011643	16 h
chr7	4248108	4248702	16 h
chr7	4603358	4604257	16 h
chr7	6126626	6127274	24 h
chr7	6705115	6705359	16 h
chr7	7801058	7801227	16 h
chr7	10255489	10255661	16 h
chr7	15422692	15422786	16 h
chr7	15918447	15918619	16 h
chr7	17864532	17864710	16 h
chr7	22109674	22109892	16 h
chr7	25666430	25666773	16 h
chr7	27367861	27368611	16 h
chr7	27637782	27638081	16 h
chr7	28410816	28410975	24 h
chr7	28979727	28979992	16 h
chr7	30468888	30469052	48 h
chr7	32327170	32327297	16 h
chr7	36724441	36724766	24 h
chr7	36791250	36791576	16 h
chr7	38302614	38302716	16 h
chr7	39228220	39228718	16 h
chr7	39358902	39359378	16 h
chr7	40179812	40180046	16 h
chr7	41389007	41389046	16 h
chr7	42852265	42852292	24 h
chr7	43646193	43646636	16 h
chr7	44429496	44430007	24 h
chr7	45594047	45594079	16 h
chr7	46741560	46741739	16 h
chr7	47466840	47467093	16 h
chr7	47486060	47486343	16 h
chr7	48337457	48337776	16 h
chr7	51533295	51533464	16 h
chr7	54377818	54377995	16 h
chr7	55067659	55068293	16 h
chr7	55764561	55764824	48 h
chr7	65220821	65220927	16 h
chr7	65308036	65308131	16 h
chr7	66493602	66493864	16 h
chr7	67342737	67343037	24 h
chr7	67452310	67453086	16 h
chr7	68811728	68811935	16 h
chr7	73342000	73342409	16 h
chr7	73427140	73428544	16 h
chr7	74358598	74358791	24 h
chr7	76869911	76870084	16 h
chr7	79158100	79158307	16 h
chr7	81563893	81563931	16 h
chr7	83780614	83780634	16 h
chr7	87754253	87754457	24 h
chr7	88571389	88571617	16 h
chr7	88879056	88879370	16 h
chr7	90574421	90574488	16 h
chr7	94356863	94357117	24 h
chr7	95547768	95548344	16 h
chr7	95600697	95601371	24 h
chr7	96278489	96278679	16 h
chr7	98455879	98456073	16 h
chr7	98520457	98521055	24 h
chr7	98573111	98573202	16 h
chr7	101504887	101505992	16 h
chr7	101776297	101776399	48 h
chr7	101940566	101940751	16 h
chr7	102279691	102279921	16 h
chr7	104040328	104040627	16 h
chr7	108668282	108668466	16 h
chr7	111418482	111418641	16 h
chr7	113275038	113275151	16 h
chr7	114405573	114405754	24 h
chr7	116253419	116253606	16 h
chr7	118745183	118745418	16 h
chr7	122068988	122069367	16 h
chr7	126649884	126650034	48 h
chr7	127736291	127736437	16 h
chr7	128421914	128422365	16 h
chr7	128834609	128834820	16 h
chr7	129248196	129248232	48 h
chr7	129457900	129458280	24 h
chr7	130675723	130675804	16 h
chr7	131600476	131600792	16 h
chr7	133011027	133011252	48 h
chr7	134563652	134563729	16 h
chr7	135375376	135375403	16 h
chr7	138047482	138047785	16 h
chr7	139311153	139311439	16 h
chr7	139435691	139435855	24 h
chr7	139489581	139489596	48 h
chr7	139584846	139585127	16 h
chr7	140785960	140786230	24 h
chr7	144914391	144914529	16 h
chr7	145345562	145345795	16 h
chr7	150999622	151000013	16 h
chr7	153348073	153348086	16 h
chr7	155074621	155074773	16 h
chr7	155252560	155252814	24 h
chr7	155263705	155264263	16 h
chr7	155722963	155723283	24 h
chr7	156326826	156327525	16 h
chr7	156414156	156414521	16 h
chr7	157551646	157551974	16 h
chr7	157874650	157874897	16 h
chr7	158147532	158147826	16 h
chr7	158554969	158555147	16 h
chr8	13598729	13598821	16 h
chr8	33513977	33514140	16 h
chr8	37955118	37955399	16 h
chr8	38014276	38014596	16 h
chr8	38034358	38034519	24 h
chr8	38455863	38456132	16 h
chr8	39877780	39878219	16 h
chr8	40261214	40261390	16 h
chr8	40866420	40866586	48 h
chr8	42340234	42340419	24 h
chr8	43074927	43075241	24 h
chr8	47204265	47204437	16 h
chr8	47846612	47846860	24 h
chr8	48152774	48152979	16 h
chr8	49767699	49768554	16 h
chr8	54243087	54243146	16 h
chr8	56986567	56986669	24 h
chr8	66685690	66686006	16 h
chr8	77109207	77109320	16 h
chr8	80110103	80110750	16 h
chr8	80387822	80388088	16 h
chr8	88841565	88841778	16 h
chr8	89956635	89956963	16 h
chr8	93751105	93751367	24 h
chr8	94002006	94002367	16 h
chr8	94795293	94795400	16 h
chr8	95071984	95072056	48 h
chr8	95095223	95095376	16 h
chr8	96283583	96283965	16 h
chr8	97501339	97501478	16 h
chr8	98902349	98902373	24 h
chr8	99320431	99320469	16 h
chr8	99670631	99670646	16 h
chr8	99767933	99768317	16 h
chr8	100272018	100272239	16 h
chr8	100534239	100534447	16 h
chr8	101727401	101727404	24 h
chr8	101869050	101869208	48 h
chr8	102117648	102117855	16 h
chr8	102336976	102337251	16 h
chr8	102446362	102446551	16 h
chr8	102534310	102534780	24 h
chr8	105520671	105520956	16 h
chr8	105662952	105663247	24 h
chr8	108014018	108014231	16 h
chr8	112452682	112452799	16 h
chr8	113745047	113745177	24 h
chr8	119886435	119886610	16 h
chr8	123193486	123193731	24 h
chr8	123599743	123599885	16 h
chr8	124227015	124227251	16 h
chr8	126569385	126569667	48 h
chr8	126962475	126962567	16 h
chr8	129053597	129053705	16 h
chr8	129381251	129381444	16 h
chr8	129777068	129777150	16 h
chr8	130952464	130952702	24 h
chr8	130953339	130953348	16 h
chr8	131057135	131057269	16 h
chr8	131895106	131895551	16 h
chr8	132462590	132462833	24 h
chr8	132753649	132753726	48 h
chr8	133262506	133262812	16 h
chr8	133829662	133829916	16 h
chr8	134047529	134047690	16 h
chr8	134503700	134503937	48 h
chr8	134894718	134895083	16 h
chr8	135862324	135862574	24 h
chr8	137980943	137981235	16 h
chr8	138220599	138220976	16 h
chr8	138605970	138606140	24 h
chr8	139886593	139886916	24 h
chr8	139897455	139897783	16 h
chr8	139936058	139936250	24 h
chr8	139968595	139969244	24 h
chr8	140139427	140139574	24 h
chr8	140194698	140196806	16 h
chr8	140537499	140537923	48 h
chr8	140548289	140548525	24 h
chr8	141037500	141037730	16 h
chr8	141066594	141066827	16 h
chr8	141552916	141553365	16 h
chr8	141589472	141589922	16 h
chr8	141593826	141594037	16 h
chr8	141630054	141630643	24 h
chr8	141675748	141676354	16 h
chr8	141679810	141680547	16 h
chr8	141705662	141706284	16 h
chr8	142097164	142097494	16 h
chr8	142228630	142229442	16 h
chr8	142291280	142291471	48 h
chr8	142529471	142530817	16 h
chr8	142783785	142783929	48 h
chr8	143418522	143418920	16 h
chr8	143500733	143501206	48 h
chr8	144046021	144046300	48 h
chr8	144058360	144058530	48 h
chr8	144062499	144062952	48 h
chr8	144112575	144112825	24 h
chr8	144143169	144143405	24 h
chr8	144253221	144253938	24 h
chr8	144297473	144297545	16 h
chr8	144328926	144329199	24 h
chr8	144348464	144348779	24 h
chr8	144400266	144400401	24 h
chr8	144592796	144593507	16 h
chr8	144594898	144595177	16 h
chr8	144595863	144596013	48 h
chr8	145012399	145012535	16 h
chr9	400109	400920	16 h
chr9	4320512	4320811	16 h
chr9	5224384	5224626	16 h
chr9	10511084	10511295	24 h
chr9	21589335	21589502	16 h
chr9	27154330	27154494	24 h
chr9	34560234	34560499	24 h
chr9	39041449	39041459	16 h
chr9	65407721	65407864	48 h
chr9	65465363	65465535	16 h
chr9	82946996	82947413	16 h
chr9	84410473	84410631	16 h
chr9	87537394	87537721	16 h
chr9	88256639	88256787	16 h
chr9	90816805	90817079	24 h
chr9	91135828	91135897	16 h
chr9	98660193	98660459	24 h
chr9	100889693	100889865	16 h
chr9	108019467	108019639	16 h
chr9	109869828	109870093	16 h
chr9	112566527	112566735	16 h
chr9	114369501	114370193	16 h
chr9	123738411	123738532	16 h
chr9	124894615	124895113	16 h
chr9	128863616	128863998	16 h
chr9	129185352	129185782	16 h
chr9	131557036	131557127	16 h
chr9	133479857	133480036	16 h
chr9	133599718	133599931	16 h
chr9	134946154	134947117	16 h
chr9	136110087	136110639	16 h
chr9	137365649	137365813	24 h
chrUn_GL000224v1	3647	5020	16 h
chrUn_KI270442v1	14285	14586	16 h
chrX	3524635	3524965	16 h
chrX	93986044	93986065	48 h
chrX	153382470	153383671	16 h
chrY	56836756	56836979	16 h

## Sheet: RRV PAN RNA CHART
RRV PAN RNA CHART Peaks
Chromosome	Start	Stop	Timepoint with maximum enrichment of peak	Notes
chr10	37678095	37678559	18 h
chr10	38484909	38485115	24 h
chr10	38485530	38485987	18 h
chr10	38501887	38502013	18 h
chr10	38511284	38511965	24 h
chr10	38575493	38576425	24 h
chr10	38576311	38576900	24 h
chr10	38808374	38808677	18 h
chr10	38810572	38811128	24 h
chr10	41856479	41857328	24 h
chr10	42300993	42302531	24 h
chr10	42306356	42307401	36 h
chr10	103621102	103621215	24 h
chr10	103626861	103626948	18 h
chr10	122586724	122586827	24 h
chr11	76254349	76254919	24 h
chr11	77111180	77111991	18 h
chr11	77123548	77124439	24 h
chr11	77204649	77205046	18 h
chr11	77210187	77210331	24 h
chr11	77212825	77213670	24 h
chr11	79329642	79329967	24 h
chr11	96502420	96504211	18 h
chr11	96504211	96504448	18 h
chr11	96504211	96504846	18 h
chr11	96505395	96505938	18 h
chr11	105375575	105376229	18 h
chr11	105479454	105479543	18 h
chr11	105606023	105606076	18 h
chr11	105815078	105815753	18 h
chr11	106296819	106301845	24 h
chr11	106301534	106301598	18 h
chr11	106301598	106304426	18 h
chr11	106305738	106306680	18 h
chr11	106327048	106327586	24 h
chr11	106333351	106333657	18 h
chr11	106390078	106390367	18 h
chr11	106418416	106419786	18 h
chr11	106622632	106623284	18 h
chr11	109348804	109350066	18 h
chr11	109406820	109407598	18 h
chr11	109568654	109569202	18 h
chr11	109569202	109569656	18 h
chr11	110521894	110522173	18 h
chr11	110560585	110561255	18 h
chr11	110561838	110562061	18 h
chr12	125205186	125205375	36 h
chr13	90226614	90227916	18 h
chr13	90613729	90613917	24 h
chr13	90616364	90617610	18 h
chr13	90736378	90736658	18 h
chr13	91499072	91499363	18 h
chr13	92087981	92088344	18 h
chr13	92593008	92594101	18 h
chr13	92681666	92681959	18 h
chr13	92954775	92954819	18 h
chr13	92956284	92957974	18 h
chr13	92967822	92968571	18 h
chr13	93530051	93530509	18 h
chr13	93536091	93536546	24 h
chr13	93914535	93915021	18 h
chr13	93915021	93916086	24 h
chr13	93915021	93915981	24 h
chr13	94682740	94682767	24 h
chr17	15467019	15467201	24 h
chr17	15946919	15947214	24 h
chr17	21983240	21983771	18 h
chr17	21986015	21986440	24 h
chr17_KI270729v1_random	59781	60076	24 h
chr2	19701779	19702704	18 h
chr2	21020694	21021597	24 h
chr2	23657220	23657275	36 h
chr2	89812089	89812826	24 h
chr20	31214628	31214928	18 h
chr20	31537234	31538079	24 h
chr20	31720990	31721471	36 h	RRV CHART peak 4
chr21	10663390	10663816	36 h
chr21	10669579	10669739	36 h
chr21	10676528	10677617	24 h
chr21	10692870	10694142	24 h
chr21	10706399	10707200	24 h
chr21	10717702	10717712	36 h
chr21	10730478	10731108	18 h	KSHV
chr4	49111963	49112083	18 h
chr4	49511526	49513445	18 h
chr4	49513445	49514545	18 h
chr4	178569684	178570915	18 h
chr4	178801576	178802844	24 h
chr4	178882221	178883091	18 h
chr4	179435388	179436411	18 h
chr4	179487064	179487601	24 h
chr4	179492326	179492788	18 h
chr4	179544764	179544893	24 h
chr4	181624978	181626269	24 h
chr4	181626458	181626597	18 h
chr4	181936472	181936807	18 h
chr4	181943938	181943941	18 h
chr4	181943941	181944090	18 h
chr4	181943941	181944860	18 h
chr4	182055743	182056416	18 h
chr4	182077544	182077782	18 h
chr4	182101477	182102183	18 h
chr4	182163737	182164326	18 h
chr4	182205765	182206284	18 h
chr4	182225035	182225673	18 h
chr4	182232750	182234089	18 h
chr4	182243056	182243194	24 h
chr4	182243194	182243538	24 h
chr4	182243194	182243613	24 h
chr4	182272817	182275841	18 h
chr4	182285477	182286203	18 h
chr4	182289862	182290317	18 h
chr4	182292051	182293587	18 h
chr4	182324407	182324580	24 h
chr4	182326600	182327063	18 h
chr4	182330299	182330836	18 h
chr4	182354939	182356223	18 h
chr4	182625802	182626161	18 h
chr4	182717581	182718058	18 h
chr4	182763990	182764647	18 h
chr4	182764805	182765641	24 h
chr4	182767976	182769246	18 h
chr4	182775460	182776942	18 h
chr4	182829650	182830528	18 h
chr4	182839313	182841219	18 h
chr4	182856218	182856895	18 h
chr4	182859469	182860356	18 h
chr4	182867044	182867436	24 h
chr4	182868493	182868770	18 h
chr4	182873281	182873977	18 h
chr4	182876957	182878569	24 h
chr4	182877976	182878296	24 h
chr4	182893151	182893436	18 h
chr4	182895439	182896368	18 h
chr4	182973774	182975377	18 h
chr4	183014793	183014969	18 h
chr4	183028753	183030583	24 h
chr4	183031152	183031725	18 h
chr4	183078750	183078884	24 h
chr4	183359714	183359807	24 h
chr4	183363720	183365126	24 h
chr4	183983264	183983297	36 h	RRV CHART peak 5
chr4	184199573	184199891	18 h
chr4	185015707	185016481	24 h
chr4	186478997	186479398	18 h
chr4	186487448	186487541	18 h
chr4	186619875	186619967	18 h
chr4	186901836	186902757	24 h
chr4	187568995	187569307	18 h
chr4	187977268	187978405	18 h
chr4	188177827	188178063	24 h
chr5	978128	978830	24 h
chr5	1211774	1212042	24 h
chr5	1961144	1961985	24 h	KSHV and RRV CHART peak 3
chr5	2009778	2010070	24 h
chr5	2133611	2134207	18 h
chr5	2255432	2255855	18 h
chr5	2531049	2531232	24 h
chr5	2588628	2589225	24 h
chr5	2646694	2647013	18 h
chr5	2669365	2669433	24 h
chr5	2913834	2914270	18 h
chr5	3001980	3002825	24 h
chr5	3003905	3003934	24 h
chr5	3598770	3598880	24 h
chr5	3925906	3926242	18 h
chr5	4100481	4101050	24 h
chr5	4646214	4646540	18 h
chr5	5265175	5265671	18 h
chr5	5266538	5266766	24 h
chr5	5293700	5293965	18 h
chr5	5303845	5304254	24 h
chr5	5630704	5631170	24 h
chr5	6004861	6005886	18 h
chr5	6551181	6552105	24 h
chr5	7119251	7119411	18 h
chr5	7315656	7315944	24 h
chr5	7424767	7425155	24 h
chr5	7598145	7598253	24 h
chr5	7599540	7600083	24 h
chr5	8061979	8062143	18 h
chr5	8338331	8339192	18 h
chr5	8387684	8387728	18 h
chr5	8738315	8738562	18 h
chr5	9350620	9350908	18 h
chr5	16894258	16894489	24 h
chr5	26224243	26224698	18 h
chr5	30874440	30874984	18 h
chr5	31378379	31378461	24 h
chr5	31379421	31379442	24 h
chr5	31792353	31792689	24 h
chr5	31860640	31860719	18 h
chr5	34181947	34181996	24 h
chr5	34498476	34499219	24 h
chr5	43791090	43791243	24 h
chr5	43984392	43984412	18 h
chr5	44118766	44118817	18 h
chr5	180674982	180675274	24 h
chr6	161563362	161563650	18 h
chr6	161775231	161775938	18 h
chr6	168521864	168522356	24 h
chr8	12549434	12549850	18 h
chr8	125988118	125990220	18 h
chr8	125991693	125992146	24 h
chr8	126135250	126135971	18 h
chr8	126178491	126179310	18 h
chr8	126179310	126179709	18 h
chr8	126179310	126179789	18 h
chr8	126321131	126322404	24 h
chr8	126321314	126323246	24 h
chr8	126433378	126433896	18 h
chr8	126497075	126497220	18 h
chr8	126529020	126529074	18 h
chr8	126572069	126572797	18 h
chr8	126572797	126573205	18 h
chr8	126572797	126572899	24 h
chr8	126585305	126585458	18 h
chr8	126589124	126589568	18 h
chr8	126617802	126618764	18 h
chr8	126627501	126627781	24 h
chr8	126647415	126647831	18 h
chr8	126650025	126650216	18 h
chr8	126650216	126650509	18 h
chr8	126650216	126650449	18 h
chr8	126655721	126656537	18 h
chr8	126667326	126667448	18 h
chr8	126679018	126679454	18 h
chr8	126681545	126681549	24 h
