# Supplementary material for: Two herpesviral noncoding PAN RNAs are functionally homologous but do not associate with common chromatin loci
Source: PLoS Pathog. 2018 Nov 1;14(11):e1007389. doi: 10.1371/journal.ppat.1007389 (PMC6233925; doi:10.1371/journal.ppat.1007389)
Supplement: S2 Appendix — (XLSX) [file ppat.1007389.s002.xlsx]

## Sheet: ENCODE CHIP comparison
Appendix S2. Comparison of ENCODE and CHART datasets
ENCODE CHIP comparison
	Number of overlapping CHART peaks		Fraction of overlapping CHART peaks
	KSHV	RRV	KSHV	RRV
ARID3A	14	0	0.0135397	0
ATF1	5	1	0.00483559	0.00438596
ATF2	14	5	0.0135397	0.0219298
ATF3	10	1	0.00967118	0.00438596
BACH1	6	0	0.00580271	0
BATF	8	5	0.00773694	0.0219298
BCL11A	4	0	0.00386847	0
BCL3	16	4	0.0154739	0.0175439
BCLAF1	3	0	0.00290135	0
BDP1	0	1	0	0.00438596
BHLHE40	20	4	0.0193424	0.0175439
BRCA1	4	0	0.00386847	0
BRF1	0	0	0	0
BRF2	1	0	0.000967118	0
CBX3	13	1	0.0125725	0.00438596
CCNT2	14	0	0.0135397	0
CEBPB	54	10	0.0522244	0.0438596
CEBPD	6	0	0.00580271	0
CHD1	9	1	0.00870406	0.00438596
CHD2	17	3	0.016441	0.0131579
CREB1	14	0	0.0135397	0
CTBP2	1	1	0.000967118	0.00438596
CTCF	56	13	0.0541586	0.0570175
CTCFL	3	0	0.00290135	0
E2F1	12	4	0.0116054	0.0175439
E2F4	9	0	0.00870406	0
E2F6	13	0	0.0125725	0
EBF1	22	2	0.0212766	0.00877193
EGR1	21	2	0.0203095	0.00877193
ELF1	21	3	0.0203095	0.0131579
ELK1	7	1	0.00676983	0.00438596
ELK4	3	2	0.00290135	0.00877193
EP300	52	17	0.0502901	0.0745614
ESR1	7	6	0.00676983	0.0263158
ESRRA	0	0	0	0
ETS1	5	2	0.00483559	0.00877193
EZH2	11	0	0.0106383	0
FAM48A	1	0	0.000967118	0
FOS	42	18	0.040619	0.0789474
FOSL1	8	0	0.00773694	0
FOSL2	20	0	0.0193424	0
FOXA1	19	9	0.0183752	0.0394737
FOXA2	14	0	0.0135397	0
FOXK1	147	4	0.142166	0.0175439
FOXM1	11	1	0.0106383	0.00438596
FOXP2	14	1	0.0135397	0.00438596
GABPA	14	3	0.0135397	0.0131579
GATA1	12	0	0.0116054	0
GATA2	34	4	0.032882	0.0175439
GATA3	17	9	0.016441	0.0394737
GRp20	0	0	0	0
GTF2B	1	0	0.000967118	0
GTF2F1	13	0	0.0125725	0
GTF3C2	3	0	0.00290135	0
HDAC1	10	1	0.00967118	0.00438596
HDAC2	21	0	0.0203095	0
HDAC6	1	0	0.000967118	0
HDAC8	1	0	0.000967118	0
HMGN3	11	0	0.0106383	0
HNF4A	10	0	0.00967118	0
HNF4G	8	0	0.00773694	0
HSF1	0	0	0	0
IKZF1	6	2	0.00580271	0.00877193
IRF1	14	0	0.0135397	0
IRF3	2	0	0.00193424	0
IRF4	6	1	0.00580271	0.00438596
JUN	25	5	0.0241779	0.0219298
JUNB	9	0	0.00870406	0
JUND	37	5	0.0357834	0.0219298
KAP1	14	6	0.0135397	0.0263158
KDM5A	0	0	0	0
KDM5B	13	0	0.0125725	0
MAFF	10	1	0.00967118	0.00438596
MAFK	17	4	0.016441	0.0175439
MAX	46	5	0.0444874	0.0219298
MAZ	29	0	0.0280464	0
MBD4	8	0	0.00773694	0
MEF2A	8	0	0.00773694	0
MEF2C	2	0	0.00193424	0
MTA3	9	0	0.00870406	0
MXI1	24	1	0.0232108	0.00438596
MYBL2	10	0	0.00967118	0
MYC	49	6	0.0473888	0.0263158
NANOG	0	0	0	0
NFATC1	11	1	0.0106383	0.00438596
NFE2	2	0	0.00193424	0
NFIC	23	3	0.0222437	0.0131579
NFYA	6	0	0.00580271	0
NFYB	6	0	0.00580271	0
NR2C2	7	1	0.00676983	0.00438596
NR2F2	9	0	0.00870406	0
NR3C1	17	5	0.016441	0.0219298
NRF1	4	0	0.00386847	0
PAX5	15	1	0.0145068	0.00438596
PBX3	5	1	0.00483559	0.00438596
PHF8	14	0	0.0135397	0
PML	18	0	0.0174081	0
POLR2A	90	7	0.0870406	0.0307018
POLR3G	0	0	0	0
POU2F2	11	1	0.0106383	0.00438596
POU5F1	0	0	0	0
PPARGC1A	1	0	0.000967118	0
PRDM1	1	0	0.000967118	0
RAD21	37	14	0.0357834	0.0614035
RBBP5	17	0	0.016441	0
RCOR1	29	4	0.0280464	0.0175439
RDBP	0	0	0	0
RELA	20	2	0.0193424	0.00877193
REST	22	2	0.0212766	0.00877193
RFX5	12	2	0.0116054	0.00877193
RPC155	0	0	0	0
RUNX3	29	8	0.0280464	0.0350877
RXRA	9	0	0.00870406	0
SAP30	6	0	0.00580271	0
SETDB1	12	7	0.0116054	0.0307018
SIN3A	13	0	0.0125725	0
SIN3AK20	24	3	0.0232108	0.0131579
SIRT6	0	0	0	0
SIX5	6	1	0.00580271	0.00438596
SMARCA4	4	0	0.00386847	0
SMARCB1	9	1	0.00870406	0.00438596
SMARCC1	6	3	0.00580271	0.0131579
SMARCC2	3	3	0.00290135	0.0131579
SMC3	31	4	0.0299807	0.0175439
SP1	30	2	0.0290135	0.00877193
SP2	3	0	0.00290135	0
SP4	5	0	0.00483559	0
SPI1	19	2	0.0183752	0.00877193
SREBP1	1	0	0.000967118	0
SRF	4	0	0.00386847	0
STAT1	10	1	0.00967118	0.00438596
STAT2	1	0	0.000967118	0
STAT3	20	5	0.0193424	0.0219298
STAT5A	13	0	0.0125725	0
SUZ12	8	1	0.00773694	0.00438596
TAF1	22	2	0.0212766	0.00877193
TAF7	5	0	0.00483559	0
TAL1	11	0	0.0106383	0
TBL1XR1	10	1	0.00967118	0.00438596
TBP	24	4	0.0232108	0.0175439
TCF12	20	4	0.0193424	0.0175439
TCF3	8	1	0.00773694	0.00438596
TCF7L2	26	4	0.0251451	0.0175439
TEAD4	20	3	0.0193424	0.0131579
TFAP2A	12	1	0.0116054	0.00438596
TFAP2C	11	2	0.0106383	0.00877193
THAP1	2	0	0.00193424	0
TRIM28	7	1	0.00676983	0.00438596
UBTF	9	1	0.00870406	0.00438596
USF1	20	3	0.0193424	0.0131579
USF2	12	1	0.0116054	0.00438596
WRNIP1	8	1	0.00773694	0.00438596
YY1	34	6	0.032882	0.0263158
ZBTB33	3	3	0.00290135	0.0131579
ZBTB7A	17	0	0.016441	0
ZEB1	2	0	0.00193424	0
ZKSCAN1	2	1	0.00193424	0.00438596
ZNF143	20	2	0.0193424	0.00877193
ZNF217	9	1	0.00870406	0.00438596
ZNF263	19	1	0.0183752	0.00438596
ZNF274	2	1	0.00193424	0.00438596
ZZZ3	0	0	0	0

## Sheet: ENCODE eCLIP comparison
ENCODE eCLIP comparison
	Number of overlapping CHART peaks		Fraction of overlapping CHART peaks
	KSHV	RRV	KSHV	RRV
AARS_K562_rep02	22	1	0.0212766	0.00438596
AGGF1_HepG2_rep01	55	0	0.0531915	0
AGGF1_HepG2_rep02	51	1	0.049323	0.00438596
AGGF1_K562_rep01	63	0	0.0609284	0
AGGF1_K562_rep02	21	0	0.0203095	0
AKAP8L_K562_rep01	7	0	0.00676983	0
AKAP8L_K562_rep02	31	0	0.0299807	0
AUH_HepG2_rep01	2	0	0.00193424	0
AUH_HepG2_rep02	14	0	0.0135397	0
AUH_K562_rep01	6	0	0.00580271	0
AUH_K562_rep02	7	0	0.00676983	0
BCCIP_HepG2_rep02	12	1	0.0116054	0.00438596
BUD13_HepG2_rep01	7	0	0.00676983	0
BUD13_HepG2_rep02	13	2	0.0125725	0.00877193
BUD13_K562_rep02	21	0	0.0203095	0
CPSF6_K562_rep01	10	0	0.00967118	0
CPSF6_K562_rep02	6	0	0.00580271	0
CSTF2_HepG2_rep01	10	1	0.00967118	0.00438596
CSTF2_HepG2_rep02	18	2	0.0174081	0.00877193
CSTF2T_HepG2_rep01	10	0	0.00967118	0
CSTF2T_HepG2_rep02	22	0	0.0212766	0
CSTF2T_K562_rep01	20	1	0.0193424	0.00438596
CSTF2T_K562_rep02	11	0	0.0106383	0
DDX24_K562_rep01	11	0	0.0106383	0
DDX24_K562_rep02	24	0	0.0232108	0
DDX3X_HepG2_rep01	24	0	0.0232108	0
DDX3X_HepG2_rep02	15	1	0.0145068	0.00438596
DDX3X_K562_rep01	19	0	0.0183752	0
DDX3X_K562_rep02	10	0	0.00967118	0
DDX42_K562_rep01	12	0	0.0116054	0
DDX42_K562_rep02	10	0	0.00967118	0
DDX55_HepG2_rep02	19	0	0.0183752	0
DDX55_K562_rep01	16	0	0.0154739	0
DDX55_K562_rep02	19	0	0.0183752	0
DDX6_HepG2_rep02	11	0	0.0106383	0
DDX6_K562_rep01	14	0	0.0135397	0
DDX6_K562_rep02	23	0	0.0222437	0
DGCR8_K562_rep01	10	0	0.00967118	0
DGCR8_K562_rep02	13	0	0.0125725	0
DHX30_HepG2_rep01	5	0	0.00483559	0
DHX30_HepG2_rep02	11	0	0.0106383	0
DKC1_HepG2_rep01	16	0	0.0154739	0
DKC1_HepG2_rep02	30	0	0.0290135	0
DROSHA_K562_rep01	14	2	0.0135397	0.00877193
DROSHA_K562_rep02	12	0	0.0116054	0
EFTUD2_HepG2_rep01	25	0	0.0241779	0
EFTUD2_HepG2_rep02	31	0	0.0299807	0
EFTUD2_K562_rep01	4	0	0.00386847	0
EFTUD2_K562_rep02	16	0	0.0154739	0
EIF3D_HepG2_rep01	17	1	0.016441	0.00438596
EIF3D_HepG2_rep02	25	0	0.0241779	0
EIF4G2_K562_rep01	20	2	0.0193424	0.00877193
EIF4G2_K562_rep02	16	2	0.0154739	0.00877193
EWSR1_K562_rep01	10	0	0.00967118	0
EWSR1_K562_rep02	15	0	0.0145068	0
FAM120A_HepG2_rep01	25	0	0.0241779	0
FAM120A_HepG2_rep02	29	0	0.0280464	0
FAM120A_K562_rep01	11	0	0.0106383	0
FAM120A_K562_rep02	21	1	0.0203095	0.00438596
FASTKD2_HepG2_rep01	21	1	0.0203095	0.00438596
FASTKD2_HepG2_rep02	9	0	0.00870406	0
FASTKD2_K562_rep01	2	0	0.00193424	0
FASTKD2_K562_rep02	20	0	0.0193424	0
FKBP4_HepG2_rep01	6	0	0.00580271	0
FKBP4_HepG2_rep02	3	1	0.00290135	0.00438596
FMR1_K562_rep01	7	0	0.00676983	0
FMR1_K562_rep02	17	1	0.016441	0.00438596
FXR1_K562_rep01	17	0	0.016441	0
FXR1_K562_rep02	18	0	0.0174081	0
FXR2_K562_rep01	10	0	0.00967118	0
FXR2_K562_rep02	6	0	0.00580271	0
GNL3_K562_rep01	6	0	0.00580271	0
GNL3_K562_rep02	8	0	0.00773694	0
GRSF1_HepG2_rep01	3	1	0.00290135	0.00438596
GRSF1_HepG2_rep02	19	0	0.0183752	0
GRWD1_HepG2_rep01	35	2	0.0338491	0.00877193
GRWD1_HepG2_rep02	38	3	0.0367505	0.0131579
GTF2F1_HepG2_rep01	11	0	0.0106383	0
GTF2F1_HepG2_rep02	25	3	0.0241779	0.0131579
GTF2F1_K562_rep01	23	0	0.0222437	0
GTF2F1_K562_rep02	17	0	0.016441	0
HLTF_K562_rep01	30	0	0.0290135	0
HLTF_K562_rep02	4	0	0.00386847	0
HNRNPA1_HepG2_rep01	16	2	0.0154739	0.00877193
HNRNPA1_HepG2_rep02	8	2	0.00773694	0.00877193
HNRNPA1_K562_rep01	12	0	0.0116054	0
HNRNPA1_K562_rep02	18	0	0.0174081	0
HNRNPC_HepG2_rep01	23	0	0.0222437	0
HNRNPC_HepG2_rep02	11	1	0.0106383	0.00438596
HNRNPK_HepG2_rep01	15	2	0.0145068	0.00877193
HNRNPK_K562_rep01	3	0	0.00290135	0
HNRNPK_K562_rep02	9	1	0.00870406	0.00438596
HNRNPM_HepG2_rep02	6	1	0.00580271	0.00438596
HNRNPM_K562_rep01	18	2	0.0174081	0.00877193
HNRNPM_K562_rep02	21	1	0.0203095	0.00438596
HNRNPU_HepG2_rep01	9	0	0.00870406	0
HNRNPU_HepG2_rep02	20	0	0.0193424	0
HNRNPU_K562_rep01	25	0	0.0241779	0
HNRNPU_K562_rep02	21	1	0.0203095	0.00438596
HNRNPUL1_HepG2_rep01	8	0	0.00773694	0
HNRNPUL1_HepG2_rep02	11	0	0.0106383	0
HNRNPUL1_K562_rep01	2	0	0.00193424	0
HNRNPUL1_K562_rep02	9	0	0.00870406	0
IGF2BP1_HepG2_rep01	26	1	0.0251451	0.00438596
IGF2BP1_HepG2_rep02	35	1	0.0338491	0.00438596
IGF2BP1_K562_rep01	40	2	0.0386847	0.00877193
IGF2BP1_K562_rep02	23	4	0.0222437	0.0175439
IGF2BP2_K562_rep01	26	0	0.0251451	0
IGF2BP2_K562_rep02	17	0	0.016441	0
IGF2BP3_HepG2_rep01	11	0	0.0106383	0
IGF2BP3_HepG2_rep02	10	0	0.00967118	0
ILF3_HepG2_rep01	13	0	0.0125725	0
ILF3_HepG2_rep02	10	0	0.00967118	0
ILF3_K562_rep01	7	0	0.00676983	0
ILF3_K562_rep02	5	0	0.00483559	0
KHDRBS1_K562_rep01	8	0	0.00773694	0
KHDRBS1_K562_rep02	16	0	0.0154739	0
KHSRP_K562_rep02	28	0	0.0270793	0
LARP4_HepG2_rep01	23	0	0.0222437	0
LARP4_HepG2_rep02	9	0	0.00870406	0
LARP4_K562_rep01	10	0	0.00967118	0
LARP4_K562_rep02	16	0	0.0154739	0
LARP7_HepG2_rep01	2	0	0.00193424	0
LARP7_HepG2_rep02	6	2	0.00580271	0.00877193
LARP7_K562_rep01	4	0	0.00386847	0
LARP7_K562_rep02	2	0	0.00193424	0
LIN28B_HepG2_rep01	18	0	0.0174081	0
LIN28B_HepG2_rep02	8	0	0.00773694	0
LIN28B_K562_rep01	6	0	0.00580271	0
LIN28B_K562_rep02	24	0	0.0232108	0
LSM11_HepG2_rep02	17	0	0.016441	0
LSM11_K562_rep01	10	0	0.00967118	0
LSM11_K562_rep02	14	0	0.0135397	0
METAP2_K562_rep01	5	0	0.00483559	0
METAP2_K562_rep02	17	0	0.016441	0
MTPAP_K562_rep01	19	0	0.0183752	0
MTPAP_K562_rep02	17	1	0.016441	0.00438596
NCBP2_HepG2_rep01	26	0	0.0251451	0
NCBP2_HepG2_rep02	12	0	0.0116054	0
NCBP2_K562_rep01	7	0	0.00676983	0
NCBP2_K562_rep02	12	0	0.0116054	0
NKRF_HepG2_rep02	10	0	0.00967118	0
NOL12_HepG2_rep01	3	0	0.00290135	0
NOL12_HepG2_rep02	3	0	0.00290135	0
NONO_K562_rep01	27	0	0.0261122	0
NONO_K562_rep02	15	0	0.0145068	0
NPM1_K562_rep01	6	0	0.00580271	0
NPM1_K562_rep02	2	0	0.00193424	0
PCBP2_HepG2_rep01	14	0	0.0135397	0
PCBP2_HepG2_rep02	17	0	0.016441	0
PPIG_HepG2_rep01	36	0	0.0348162	0
PPIG_HepG2_rep02	31	0	0.0299807	0
PPIL4_K562_rep01	16	0	0.0154739	0
PPIL4_K562_rep02	14	0	0.0135397	0
PRPF8_HepG2_rep01	37	0	0.0357834	0
PRPF8_HepG2_rep02	40	0	0.0386847	0
PRPF8_K562_rep01	30	0	0.0290135	0
PRPF8_K562_rep02	35	0	0.0338491	0
PTBP1_K562_rep01	6	1	0.00580271	0.00438596
PTBP1_K562_rep02	8	1	0.00773694	0.00438596
PUM2_K562_rep01	19	0	0.0183752	0
PUM2_K562_rep02	22	0	0.0212766	0
QKI_HepG2_rep01	16	0	0.0154739	0
QKI_HepG2_rep02	11	2	0.0106383	0.00877193
QKI_K562_rep01	11	0	0.0106383	0
QKI_K562_rep02	7	0	0.00676983	0
RBFOX2_HepG2_rep01	19	0	0.0183752	0
RBFOX2_HepG2_rep02	12	0	0.0116054	0
RBM15_HepG2_rep01	19	1	0.0183752	0.00438596
RBM15_HepG2_rep02	24	0	0.0232108	0
RBM15_K562_rep01	7	0	0.00676983	0
RBM15_K562_rep02	32	0	0.0309478	0
RBM22_HepG2_rep01	17	0	0.016441	0
RBM22_HepG2_rep02	8	0	0.00773694	0
RBM22_K562_rep01	15	0	0.0145068	0
RBM22_K562_rep02	14	0	0.0135397	0
RBM27_K562_rep01	14	0	0.0135397	0
RBM27_K562_rep02	7	0	0.00676983	0
RPS11_K562_rep01	3	0	0.00290135	0
RPS11_K562_rep02	4	0	0.00386847	0
RPS5_K562_rep01	22	3	0.0212766	0.0131579
RPS5_K562_rep02	11	0	0.0106383	0
SAFB2_K562_rep01	5	0	0.00483559	0
SAFB2_K562_rep02	8	0	0.00773694	0
SBDS_K562_rep01	2	0	0.00193424	0
SBDS_K562_rep02	4	0	0.00386847	0
SF3A3_HepG2_rep01	9	0	0.00870406	0
SF3A3_HepG2_rep02	5	0	0.00483559	0
SF3B4_HepG2_rep01	15	0	0.0145068	0
SF3B4_HepG2_rep02	12	1	0.0116054	0.00438596
SF3B4_K562_rep01	12	0	0.0116054	0
SF3B4_K562_rep02	7	0	0.00676983	0
SFPQ_HepG2_rep01	4	0	0.00386847	0
SFPQ_HepG2_rep02	6	0	0.00580271	0
SLBP_K562_rep01	2	0	0.00193424	0
SLBP_K562_rep02	11	0	0.0106383	0
SLTM_HepG2_rep02	6	0	0.00580271	0
SLTM_K562_rep01	3	0	0.00290135	0
SLTM_K562_rep02	10	0	0.00967118	0
SMNDC1_HepG2_rep01	9	0	0.00870406	0
SMNDC1_HepG2_rep02	9	0	0.00870406	0
SMNDC1_K562_rep01	14	0	0.0135397	0
SMNDC1_K562_rep02	4	0	0.00386847	0
SND1_HepG2_rep01	4	0	0.00386847	0
SND1_HepG2_rep02	9	0	0.00870406	0
SND1_K562_rep01	15	0	0.0145068	0
SND1_K562_rep02	12	0	0.0116054	0
SRSF1_HepG2_rep01	15	2	0.0145068	0.00877193
SRSF1_HepG2_rep02	9	0	0.00870406	0
SRSF1_K562_rep01	12	0	0.0116054	0
SRSF1_K562_rep02	21	0	0.0203095	0
SRSF7_HepG2_rep01	33	1	0.0319149	0.00438596
SRSF7_HepG2_rep02	10	1	0.00967118	0.00438596
SRSF7_K562_rep01	24	3	0.0232108	0.0131579
SRSF7_K562_rep02	23	2	0.0222437	0.00877193
SRSF9_HepG2_rep01	12	0	0.0116054	0
SRSF9_HepG2_rep02	14	1	0.0135397	0.00438596
SUB1_HepG2_rep01	26	0	0.0251451	0
SUB1_HepG2_rep02	34	0	0.032882	0
SUGP2_HepG2_rep01	9	0	0.00870406	0
SUGP2_HepG2_rep02	11	2	0.0106383	0.00877193
SUPV3L1_HepG2_rep01	4	0	0.00386847	0
SUPV3L1_HepG2_rep02	4	1	0.00386847	0.00438596
TAF15_HepG2_rep01	14	1	0.0135397	0.00438596
TAF15_HepG2_rep02	13	1	0.0125725	0.00438596
TAF15_K562_rep01	5	0	0.00483559	0
TARDBP_K562_rep01	19	2	0.0183752	0.00877193
TARDBP_K562_rep02	79	4	0.0764023	0.0175439
TBRG4_HepG2_rep01	23	2	0.0222437	0.00877193
TBRG4_HepG2_rep02	9	0	0.00870406	0
TBRG4_K562_rep01	5	0	0.00483559	0
TBRG4_K562_rep02	8	0	0.00773694	0
TIA1_HepG2_rep01	24	1	0.0232108	0.00438596
TIA1_HepG2_rep02	12	1	0.0116054	0.00438596
TIA1_K562_rep01	28	0	0.0270793	0
TIA1_K562_rep02	28	1	0.0270793	0.00438596
TNRC6A_K562_rep01	48	0	0.0464217	0
TNRC6A_K562_rep02	35	0	0.0338491	0
TRA2A_HepG2_rep01	4	1	0.00386847	0.00438596
TRA2A_HepG2_rep02	13	1	0.0125725	0.00438596
TRA2A_K562_rep01	7	0	0.00676983	0
TRA2A_K562_rep02	4	0	0.00386847	0
TROVE2_HepG2_rep01	13	0	0.0125725	0
TROVE2_HepG2_rep02	6	0	0.00580271	0
TROVE2_K562_rep01	3	0	0.00290135	0
TROVE2_K562_rep02	10	0	0.00967118	0
U2AF1_HepG2_rep01	7	0	0.00676983	0
U2AF1_HepG2_rep02	16	0	0.0154739	0
U2AF1_K562_rep01	15	0	0.0145068	0
U2AF1_K562_rep02	7	0	0.00676983	0
U2AF2_HepG2_rep01	23	0	0.0222437	0
U2AF2_HepG2_rep02	6	0	0.00580271	0
U2AF2_K562_rep01	24	0	0.0232108	0
U2AF2_K562_rep02	16	0	0.0154739	0
UCHL5_HepG2_rep01	31	3	0.0299807	0.0131579
UCHL5_HepG2_rep02	33	2	0.0319149	0.00877193
UCHL5_K562_rep01	30	1	0.0290135	0.00438596
UCHL5_K562_rep02	38	2	0.0367505	0.00877193
UPF1_K562_rep01	16	2	0.0154739	0.00877193
UPF1_K562_rep02	19	1	0.0183752	0.00438596
XPO5_HepG2_rep01	32	2	0.0309478	0.00877193
XPO5_HepG2_rep02	22	0	0.0212766	0
XRCC6_K562_rep01	7	0	0.00676983	0
XRCC6_K562_rep02	12	0	0.0116054	0
XRN2_HepG2_rep01	22	0	0.0212766	0
XRN2_HepG2_rep02	12	0	0.0116054	0
XRN2_K562_rep01	18	0	0.0174081	0
YBX3_K562_rep01	22	0	0.0212766	0
YBX3_K562_rep02	24	0	0.0232108	0
YWHAG_K562_rep01	7	0	0.00676983	0
YWHAG_K562_rep02	7	0	0.00676983	0
ZNF622_K562_rep01	48	2	0.0464217	0.00877193
ZNF622_K562_rep02	42	0	0.040619	0
ZRANB2_K562_rep01	8	0	0.00773694	0
ZRANB2_K562_rep02	13	0	0.0125725	0
