# Supplementary material for: Two herpesviral noncoding PAN RNAs are functionally homologous but do not associate with common chromatin loci
Source: PLoS Pathog. 2018 Nov 1;14(11):e1007389. doi: 10.1371/journal.ppat.1007389 (PMC6233925; doi:10.1371/journal.ppat.1007389)
Supplement: S3 Appendix — (XLSX) [file ppat.1007389.s003.xlsx]

## Sheet: Sheet1
Appendix S3. Oligonucleotide sequences
Identifier	Target	Sequence	Direction	Application
qPCR primers
JBW697	KSHV PAN CHART Peak 1	CTTGTGCTGTTGGGATGAAAG	forward	CHART validation qPCR; Chr1:202275072
JBW698	KSHV PAN CHART Peak 1	GGCCCTACAGCTCCATAATC	reverse	CHART validation qPCR; Chr1:202275164
TT3	KSHV PAN CHART Peak 2	GAGTCTGAGGGTCTTGCTATTT	forward	CHART validation qPCR; Chr19:38737890
TT4	KSHV PAN CHART Peak 2	CTCTAGCTCTGCCAAATTCCT	reverse	CHART validation qPCR; Chr19:38737810
JBW689	Both PAN CHART Peak 3	CCGGCATGTCCAGAGTATTT	forward	CHART validation qPCR; Chr5:1961302
JBW690	Both PAN CHART Peak 3	TGCTTCCAGTGAGCACTTC	reverse	CHART validation qPCR; Chr5:1961386
JBW691	RRV PAN CHART Peak 4	GGTAAGGGAAACACCGAACTAA	forward	CHART validation qPCR; Chr20:31721316
JBW692	RRV PAN CHART Peak 4	CCCATGACTCCACTATTCCATAC	reverse	CHART validation qPCR; Chr20:31721435
JBW695	RRV PAN CHART Peak 5	CCTGAAGCACCTCTCAGTTC	forward	CHART validation qPCR; Chr4:183983224
JBW696	RRV PAN CHART Peak 5	CATTCAAGGCAAAGAGGGAAAG	reverse	CHART validation qPCR; Chr4:183983334
JBW630	Negative Control Site 1 (KSHV genome)	ATCAGGTATTGCTGCAGAGTT	forward	CHART validation qPCR, KSHV viral DNA quantification qPCR
JBW631	Negative Control Site 1 (KSHV genome)	CCGGTGGCGATGTAGTATTT	reverse	CHART validation qPCR, KSHV viral DNA quantification qPCR
JBW618	Negative Control Site 2 (KSHV genome)	CCACAGGTTCGTGAGATCTTT	forward	CHART validation qPCR, KSHV viral DNA quantification qPCR
JBW619	Negative Control Site 2 (KSHV genome)	CAGCTAACGTCTTCCCATATCC	reverse	CHART validation qPCR, KSHV viral DNA quantification qPCR
JBW485	KSHV ORF50 set 1	GTCTTGACGAAACCCGATGTGG	forward	CHART validation qPCR (Rosetto and Pari qPCR forward primer)
JBW486	KSHV ORF50 set 1	CTGAACATGGAGGTGTGTATCCC	reverse	CHART validation qPCR
JBW489	KSHV ORF50 set 2	ACCAGTAGCTGGGTGGCAATGAC	forward	CHART validation qPCR
JBW490	KSHV ORF50 set 2	GTGGCTGCCTGGACAGTATTC	reverse	CHART validation qPCR (Rosetto and Pari qPCR reverse primer)
JBW699	Human genome	GAGTCTGAGGGTCTTGCTATTT	forward	human genomic DNA quantification qPCR
JBW700	Human genome	CTCTAGCTCTGCCAAATTCCT	reverse	human genomic DNA quantification qPCR
JBW687	Human genome	CTCCTTCCTTCTGCGAGTTAG	forward	human genomic DNA quantification qPCR
JBW688	Human genome	GACAAGACCCTACTGTTCTTAGG	reverse	human genomic DNA quantification qPCR
JBW24	human beta-globin	GCACTGTGACAAGCTGC	forward	extracellular spike in control qPCR
JBW25	human beta-globin	CAGCCTGCACTGGTGG	reverse	extracellular spike in control qPCR
JBW479	RNaseP	AGCTTGGAACAGACTCACGG	forward	RT-qPCR control
JBW480	RNaseP	GCGGAGGAGAGTAGTCTGAA	reverse	RT-qPCR control
AV1	KCNQ1lot1	CGTTTGCCCTTATTTCCAGA	forward	RT-qPCR
AV2	KCNQ1lot1	CAGAATCTCACGCCAAGACA	reverse	RT-qPCR
JBW843	Spliced Actin	GGATCAGCAAGCAGGAGTATG	forward	RT-qPCR
JBW844	Spliced Actin	AGAAAGGGTGTAACGCAACTAA	reverse	RT-qPCR
JBW845	Unspliced Actin	GCTAAGTCCTGCCCTCATTT	forward	RT-qPCR
JBW846	Unspliced Actin	GTACAGGTCTTTGCGGATGT	reverse	RT-qPCR
JBW752	K7	GGCCAGCTTGAGTCAGTTTA	forward	KSHV RT-qPCR
JBW753	K7	AACCAGAAGCGGCAAGAA	reverse	KSHV RT-qPCR
JBW38	KSHV PAN RNA	TCAGGCTAGTGCTGTAATGG	forward	KSHV RT-qPCR
JBW40	KSHV PAN RNA	ACAAATGCCACCTCACTTTGTCGC	reverse	KSHV RT-qPCR, KSHV PAN RNA Northern probe
JBW939	5S rRNA	CGTCTGATCTCGGAAGCTAAG	forward	RT-qPCR
JBW940	5S rRNA	CCTACAGCACCCGGTATTC	reverse	RT-qPCR
JBW937	SRP RNA	GACCACCAGGTTGCCTAAG	forward	RT-qPCR
JBW938	SRP RNA	CTGGAGTGCAGTGGCTATTC	reverse	RT-qPCR
JBW941	HIST1H2AC	GACGAGGAGCTCAACAAACT	forward	RT-qPCR
JBW942	HIST1H2AC	TGGTGACTCTCGGTCTTCTTA	reverse	RT-qPCR
JBW271	GAPDH	TCACCACCATGGAGAAGGC	forward	RT-qPCR
JBW272	GAPDH	GCTAAGCAGTTGGTGGTGCA	reverse	RT-qPCR
JBW841	Unspliced GAPDH	CCTAGGGCTGCTCACATATTC	forward	RT-qPCR
JBW842	Unspliced GAPDH	CGCCCAATACGACCAAATCTA	reverse	RT-qPCR
JBW758	ORF11	GATTGGGTGGCGGTTAAGA	forward	KSHV RT-qPCR
JBW759	ORF11	CGTCGAGGACCAAGAGAAAG	reverse	KSHV RT-qPCR
JBW709	ORF18	ATACATTCCACGCCCAAGAG	forward	KSHV RT-qPCR
JBW710	ORF18	TAGCCTCCCTTAACAGGTACA	reverse	KSHV RT-qPCR
JBW711	ORF24	GACAGATAGACACCGACAACTAC	forward	KSHV RT-qPCR
JBW712	ORF24	GTTAGTAGCGCGGGAAGATAC	reverse	KSHV RT-qPCR
JBW806	ORF26	CACATATCGTCTGGACGTAGAC	forward	KSHV RT-qPCR
JBW807	ORF26	GGAACCAAGGCTGATAGGATAC	reverse	KSHV RT-qPCR
JBW616	ORF29	TGGGCTTGTACATGTGTCTATC	forward	KSHV RT-qPCR
JBW617	ORF29	CACATGTCGGACGACTTACTT	reverse	KSHV RT-qPCR
JBW713	ORF30	GGTCTCGCTGACTCTCTATGT	forward	KSHV RT-qPCR
JBW714	ORF30	CACACCCTCGCAAAGCA	reverse	KSHV RT-qPCR
JBW715	ORF31	GACACCATCTCGGCCATTATAG	forward	KSHV RT-qPCR
JBW716	ORF31	ACGTGCAGATACATGCTACAG	reverse	KSHV RT-qPCR
JBW717	ORF34	ACAGCTTCCTCTTGGTTTCC	forward	KSHV RT-qPCR
JBW718	ORF34	CAGTCTAGGCAAGTGGAGATTAC	reverse	KSHV RT-qPCR
JBW760	ORF39	TGGATGTGGGCAAAGGATATG	forward	KSHV RT-qPCR
JBW761	ORF39	GTGGAGCATGCAACTGTTTATC	reverse	KSHV RT-qPCR
JBW645	ORF4	GACATTGCAGTTGGAGAAACAG	forward	KSHV RT-qPCR
JBW646	ORF4	CCACGTCCCACCTTGTAAA	reverse	KSHV RT-qPCR
JBW756	ORF44	GCTGTGGTTGGGACCTATATC	forward	KSHV RT-qPCR
JBW757	ORF44	GTCTTTCCAGTAAGGGTAGCATAG	reverse	KSHV RT-qPCR
TKV 506	ORF50/RTA	TGCCGTGTAGAGATTCAACG	forward	KSHV RT-qPCR
TKV 507	ORF50/RTA	AGGTACCAGGTGTCGTGGTC	reverse	KSHV RT-qPCR
JBW829	ORF6	CTGGAATAGCACAGGCTCTAAG	forward	KSHV RT-qPCR
JBW830	ORF6	CTTGGACCAGCTTTGGTATCT	reverse	KSHV RT-qPCR
JBW808	ORF62	CAACGGCTCGTCTATGGATATG	forward	KSHV RT-qPCR
JBW809	ORF62	GGCCACTTTGTGAGTCTGT	reverse	KSHV RT-qPCR
JBW808	ORF62	CAACGGCTCGTCTATGGATATG	forward	KSHV RT-qPCR
JBW809	ORF62	GGCCACTTTGTGAGTCTGT	reverse	KSHV RT-qPCR
JBW816	ORF65	ATATGTCGCAGGCCGAATAC	forward	KSHV RT-qPCR
JBW817	ORF65	CCACCCATCCTCCTCAGATA	reverse	KSHV RT-qPCR
JBW719	ORF66	TTTCAGCAGGGACAGGAAAG	forward	KSHV RT-qPCR
JBW720	ORF66	TATGTTCGCTGCCACAGTAAG	reverse	KSHV RT-qPCR
JBW762	ORF67A	TGAACGCCATCAACTACTGTC	forward	KSHV RT-qPCR
JBW763	ORF67A	GCTCTCCAACACCAGAGTATG	reverse	KSHV RT-qPCR
JBW764	ORFK8.1	GGGTCTGGAGAAGATGCAATAG	forward	KSHV RT-qPCR
JBW765	ORFK8.1	CCTGGACGCTTTGTGTCATA	reverse	KSHV RT-qPCR
TKV455	Unspliced K8	CGAAAGCAAGGCAGATACG	forward	KSHV RT-qPCR
TKV456	Unspliced K8	GCCATTGTTCCCATTTGAGT	reverse	KSHV RT-qPCR
TKV455	Spliced K8	CGAAAGCAAGGCAGATACG	forward	KSHV RT-qPCR
TKV457	Spliced K8	CATCAGCATGTCGCGAAG	reverse	KSHV RT-qPCR
JBW926	RRV ORF11	CTCTGAAGAGCCGTGGATAAA	forward	RRV RT-qPCR
JBW927	RRV ORF11	GGTAAAGGGCTTGGTCTTCT	reverse	RRV RT-qPCR
JBW916	RRV ORF18	GCTGTGCGAAATGTACAACTAC	forward	RRV RT-qPCR
JBW917	RRV ORF18	CTTACGCCCGAGGACAATATC	reverse	RRV RT-qPCR
JBW922	RRV ORF26	CTGGACGACCTGTCCATTTAC	forward	RRV RT-qPCR
JBW923	RRV ORF26	CCAATGAGGTCAGTAGCCTTAC	reverse	RRV RT-qPCR
JBW853	RRV ORF50	GCCTCAGTCAGTCAGCATTAT	forward	RRV RT-qPCR
JBW854	RRV ORF50	CTGGTGGTGAATGCTCTGT	reverse	RRV RT-qPCR
JBW857	RRV ORF6	CTCAGGGTGTTCAAGGGTATC	forward	RRV viral DNA quantification qPCR, RRV RT-qPCR
JBW858	RRV ORF6	CGTGCTCGCGGAAATTAAAG	reverse	RRV viral DNA quantification qPCR, RRV RT-qPCR
JBW855	RRV ORF65	GTTCTAGTATCTCGGGCGTTT	forward	RRV viral DNA quantification qPCR, RRV RT-qPCR
JBW856	RRV ORF65	CCGCTGGAGATCGTAGTAAAG	reverse	RRV viral DNA quantification qPCR, RRV RT-qPCR
JBW924	RRV ORF67A	GCTGCCCGATGACATGAA	forward	RRV RT-qPCR
JBW925	RRV ORF67A	GCACGATGACAGAGGAAAGT	reverse	RRV RT-qPCR
JBW859	RRV PAN RNA	ACCGAGGCTTGGGTTTAAG	forward	RRV RT-qPCR
JBW860	RRV PAN RNA	ACCGAAAGCATGCGGAATA	reverse	RRV RT-qPCR
RNaseH oligonucleotides
JBW447	KSHV PAN RNA oligo A	CACATTATATTCCACATTCAGACACGTTAAG	reverse	KSHV PAN RNA RNaseH assay
JBW454	KSHV PAN RNA oligo B	GATAGGTAGTGCACCACTGTTCTGATACAC	reverse	KSHV PAN RNA RNaseH assay
JBW455	KSHV PAN RNA oligo C	GACAAACACAGAACCGAAACAACGAATGAG	reverse	KSHV PAN RNA RNaseH assay
JBW448	KSHV PAN RNA oligo D	CACTCAATCCGCTTTCTAGAATTACCTCAAC	reverse	KSHV PAN RNA RNaseH assay
JBW449	KSHV PAN RNA oligo E	CACCAATAAGATACACATCCAGATTGTCAC	reverse	KSHV PAN RNA RNaseH assay
JBW456	KSHV PAN RNA oligo F	CACACCATTACAGCACTAGCCTGATACAATC	reverse	KSHV PAN RNA RNaseH assay
JBW457	KSHV PAN RNA oligo G	ATGTCATTCAAATCGACTTGCTTACACTGG	reverse	KSHV PAN RNA RNaseH assay
JBW450	KSHV PAN RNA oligo H	CACGACTTTGAAACTTCTGACAAATGCCAC	reverse	KSHV PAN RNA RNaseH assay
JBW451	KSHV PAN RNA oligo I	CATTAACATTGAAAGAGCGCTCCCAGCTGC	reverse	KSHV PAN RNA RNaseH assay
JBW458	KSHV PAN RNA oligo J	CAAATATTAGCCTGGAACTTCCAACACAAC	reverse	KSHV PAN RNA RNaseH assay
JBW452	KSHV PAN RNA oligo K	CACCGTTATCATTGTTACACAACGCTTTCAC	reverse	KSHV PAN RNA RNaseH assay
JBW453	KSHV PAN RNA oligo L	TGAGCTCTAGGCACGTTAAATTGTCAAAAG	reverse	KSHV PAN RNA RNaseH assay
TKV536	RRV PAN RNA	CCAGCAACGCTTTAAACGCTTTAAACCCAAGCCTCGGTGGGC	reverse	RRV PAN RNA RNaseH assay
TKV537	RRV PAN RNA	TTTGACGCGCTTAAATTTGCGCTACGCCATTGCC	reverse	RRV PAN RNA RNaseH assay
TKV538	RRV PAN RNA	CGGCACTGTATATGCAACGTATTACAAGCTGGCAGCTCTGTGT	reverse	RRV PAN RNA RNaseH assay
TKV539	RRV PAN RNA	GCTAGGCTCTTACCTGTCTGGAATTCACACCCGAAC	reverse	RRV PAN RNA RNaseH assay
TKV440	RRV PAN RNA	GGCTAGGAACAAAAGCCGCAGCGC	reverse	RRV PAN RNA RNaseH assay
TKV441	RRV PAN RNA	AAAGCACCGGTTACGTTAGTCCATT	reverse	RRV PAN RNA RNaseH assay
KT492	RRV PAN RNA	ATCACCAGCAGGTTTTGTACCAAGC	reverse	RRV PAN RNA RNaseH assay
KT493	RRV PAN RNA	ACATTAGGAGCTAGGCGGCAAGGC	reverse	RRV PAN RNA RNaseH assay
Northern probes
JBW446	RNaseP RNA	TGGGCGGAGGAGAGTAGTCTG	reverse	RNaseP Northern probe
JBW462	ORF71-72	GTGAACTGGTAGAAATAGGCGTGAGG	reverse	KSHV ORF71-72 Northern probe
JBW463	ORF71-72	GAACAATACCACTTCCCTGTCATCCG	reverse	KSHV ORF71-72 Northern probe
KT493	RRV PAN RNA	ACATTAGGAGCTAGGCGGCAAGGC	reverse	RRV PAN RNA Northern probe
JBW40	KSHV PAN RNA	ACAAATGCCACCTCACTTTGTCGC	reverse	KSHV PAN RNA Northern probe
Antisense knockdown oligonucleotides
SB230	GFP control knockdown oligo	mC*mU*mG*mC*mC*A*T*C*C*A*G*A*T*C*G*mU*mU*mA*mU*mC	antisense	Control in vivo knockdown oligo
SB216	KSHV PAN RNA knockdown oligo	mU*mG*mA*mG*mC*T*C*T*A*G*G*C*A*C*G*mU*mU*mA*mA*mA	antisense	KSHV PAN RNA in vivo knockdown oligo 1
JBW659	KSHV PAN RNA knockdown oligo	mC*mC*mA*mC*mA*T*T*C*A*G*A*C*A*C*G*mU*mU*mA*mA*mG	antisense	KSHV PAN RNA in vivo knockdown oligo 2
KT493KD	RRV PAN RNA knockdown oligo	mA*mU*mU*mA*mG*G*A*G*C*T*A*G*G*C*G*mG*mC*mA*mA*mG	antisense	RRV PAN RNA in vivo knockdown oligo 1
KT539KD	RRV PAN RNA knockdown oligo	mC*mU*mG*mU*mC*T*G*G*A*A*T*T*C*A*C*mA*mC*mC*mC*mG	antisense	RRV PAN RNA in vivo knockdown oligo 2
