# Supplementary material for: Two herpesviral noncoding PAN RNAs are functionally homologous but do not associate with common chromatin loci
Source: PLoS Pathog. 2018 Nov 1;14(11):e1007389. doi: 10.1371/journal.ppat.1007389 (PMC6233925; doi:10.1371/journal.ppat.1007389)
Supplement: S4 Appendix — (XLSX) [file ppat.1007389.s004.xlsx]

## Sheet: Sheet6
Appendix S4. Reproducibility of PAN RNA CHART peak calling between replicates
Percentage of common PAN RNA CHART peaks called by MACS2 software in datasets when grouped by each timepoint (4 datasets) or oligonucleotide set (2 datasets).
RRV PAN RNA CHART reproducibility
Number of datasets peak identified in	18 h (KT493 and TKV)	24 h (KT493 and TKV)	36 h (KT493 and TKV)	18 h TKV	18h KT493	24 h TKV	24 h KT493	36 h TKV	36 h KT493
1 dataset	0.684593	0.845733	0.842091	0.764922	0.896574	0.791007	0.936977	0.897839	0.89888
2 datasets	0.215298	0.109683	0.110264	0.235078	0.103426	0.208993	0.0630225	0.102161	0.10112
3 datasets	0.0904797	0.0327316	0.0375715
4 datasets	0.00962936	0.0118527	0.0100735
KSHV PAN RNA CHART reproducibility
Number of datasets peak identified in	16 h (Set 1 and 2)	24 h (Set 1 and 2)	48 h (Set 1 and 2)	16 h Set 1	16 h Set 2	24 h Set 1	24 h Set 2	48 h Set 1	48 h Set 2
1 dataset	0.935241	0.979682	0.896452	0.942042	0.944847	0.999516	0.969083	0.946701	0.900882
2 datasets	0.0604986	0.0182816	0.0922631	0.0579581	0.0551528	0.000484246	0.0309167	0.0532994	0.0991181
3 datasets	0.0038502	0.00200855	0.0102488
4 datasets	0.000410267	2.78966e-05	0.00103579
